# Supplementary material for: γ-Aminobutyric Acid (GABA) Metabolic Bypass Plays a Crucial Role in Stress Tolerance and Biofilm Formation in C. sakazakii ATCC 29544
Source: Foods. 2025 Jan 8;14(2):171. doi: 10.3390/foods14020171 (PMC11764851; doi:10.3390/foods14020171)
Supplement: Supplementary file 1 [file foods-14-00171-s001.zip]

Archive with 1 entries (1 files):
- foods-3380799-supplementary.pdf
